# Supplementary material for: Social anxiety and attentional bias to negative emotional information: the relationship and intervention
Source: BMC Psychiatry. 2024 Jul 17;24:508. doi: 10.1186/s12888-024-05938-2 (PMC11256405; doi:10.1186/s12888-024-05938-2)
Supplement: Supplementary file 1 — Supplementary Material 1. [file 12888_2024_5938_MOESM1_ESM.zip]

Archive with 5 entries (4 files):
- data_2024/data_experiment1.xls
- data_2024/data_experiment2.xls
- data_2024/data_face1.xlsx
- data_2024/data_face2.xls
- data_2024/
