# Supplementary material for: Social anxiety and attentional bias to negative emotional information: the relationship and intervention
Source: BMC Psychiatry. 2024 Jul 17;24:508. doi: 10.1186/s12888-024-05938-2 (PMC11256405; doi:10.1186/s12888-024-05938-2)
Supplement: Supplementary file 1 — Supplementary Material 1. [file 12888_2024_5938_MOESM1_ESM.zip › data_2024/data_experiment1.xls]

## Sheet: experiment 1
num	gender	age	Inconsistent	Consistent	AB	SPS1	SPS2	SPS3	SPS4	SPS5	SPS6	SPS7	SPS8	SPS9	SPS10	SPS11	SPS12	SPS13	SPS14	SPS15	SPS16	SPS17	SPS18	SPS19	SPS20	SPS	SIAS1	SIAS2	SIAS3	SIAS4	SIAS5	SIAS6	SIAS7	SIAS8	SIAS9	SIAS10	SIAS11	SIAS12	SIAS13	SIAS14	SIAS15	SIAS16	SIAS17	SIAS18	SIAS19	SIAS
1	1	17	333.8	352.83	-19.03	1	1	1	1	1	1	1	1	1	1	1	1	1	1	1	1	1	1	1	1	20	1	1	2	1	1	1	1	2	1	2	1	1	1	1	2	1	1	1	1	23
2	1	19	313.91	306.56	7.35	1	1	1	2	2	3	1	1	1	1	1	1	1	1	2	1	1	2	1	1	26	1	1	1	1	1	1	1	2	1	2	2	1	1	1	2	1	1	1	1	23
3	1	18	380.53	369.44	11.09	1	1	1	1	1	2	1	1	1	1	1	1	1	1	1	1	1	1	1	1	21	2	1	1	1	1	1	1	1	1	3	2	1	1	1	1	1	1	1	1	23
4	1	18	371.44	374.11	-2.67	4	5	4	5	1	5	4	3	3	1	1	1	1	1	1	3	3	1	1	1	49	4	1	1	1	1	1	1	1	1	1	1	3	1	1	1	1	1	1	1	24
5	1	19	439.17	452.31	-13.14	1	1	5	1	1	1	1	2	1	1	5	1	1	1	1	1	1	1	1	2	30	2	2	1	1	1	1	1	2	1	3	1	1	1	1	1	2	1	1	1	25
6	2	20	354.19	355.67	-1.48	1	2	1	3	1	5	3	1	1	1	1	3	1	1	1	1	1	1	1	2	32	1	2	1	1	1	1	2	4	1	5	1	1	2	1	1	1	1	1	1	29
7	1	18	417.89	428.89	-11	2	3	1	3	1	3	3	1	1	1	1	1	1	1	1	1	1	1	1	1	29	2	2	2	1	1	1	1	1	1	4	1	1	1	1	1	3	1	1	3	29
8	2	19	344.58	340.61	3.97	1	2	1	1	1	2	2	1	1	1	1	1	1	1	2	1	1	1	1	1	24	2	1	2	1	2	1	3	4	1	4	1	1	2	2	3	1	1	1	4	37
9	2	17	330.14	336.81	-6.67	2	1	2	2	2	2	1	2	1	1	3	3	1	1	2	2	1	1	1	2	33	3	2	2	2	1	2	1	4	1	5	2	1	2	1	2	2	2	1	2	38
10	1	18	393.28	392.17	1.11	1	2	4	1	1	3	1	1	1	1	4	4	1	2	3	1	1	2	1	2	37	4	3	1	1	1	1	1	3	1	2	1	2	5	3	1	1	1	1	5	38
11	2	19	327.53	333.64	-6.11	4	4	4	3	2	5	2	1	1	1	1	1	1	1	2	2	1	2	1	3	42	2	2	2	1	2	1	1	4	1	5	2	1	3	1	1	3	1	1	5	39
12	2	20	320.78	329.19	-8.41	2	1	2	3	2	2	3	1	1	1	2	2	1	2	2	1	1	1	1	2	33	3	1	2	1	2	2	2	3	2	5	2	2	1	2	2	1	2	2	3	40
13	1	18	337.97	348.19	-10.22	3	1	1	2	1	3	1	1	1	1	2	3	1	3	2	2	1	1	1	3	34	2	3	2	1	1	3	1	5	1	3	3	2	3	2	2	1	2	2	1	40
14	2	19	362.28	357.86	4.42	1	1	2	2	3	4	1	1	2	1	2	2	1	1	3	1	1	1	1	2	33	3	2	3	1	1	1	1	4	1	5	2	1	4	3	2	1	3	1	2	41
15	1	20	363.36	347.14	16.22	1	1	4	2	1	1	1	1	1	1	1	1	1	3	2	1	2	2	1	3	31	3	1	3	2	1	1	1	4	2	4	2	2	3	2	2	3	3	1	2	42
16	2	19	298.06	298.17	-0.11	1	1	3	3	2	3	2	1	4	1	1	2	1	3	3	2	1	2	1	1	38	3	2	2	2	4	5	3	5	2	4	1	1	1	3	4	4	1	1	3	51
17	1	20	376.58	369.56	7.02	1	2	4	3	2	3	3	3	2	4	3	4	1	4	3	2	2	2	2	3	53	3	2	4	3	2	3	3	4	3	3	3	3	3	2	3	2	2	2	1	51
18	2	19	349.3	350.47	-1.17	3	1	3	3	2	3	3	2	1	1	3	2	2	4	4	3	2	2	1	3	48	4	2	4	2	2	2	3	4	2	5	3	2	2	3	3	2	2	2	3	52
19	2	20	433.61	432.28	1.33	1	1	1	3	2	2	2	1	2	1	2	2	2	1	2	1	1	1	1	2	31	4	1	2	1	1	2	3	5	2	5	2	3	4	4	4	3	1	1	5	53
20	2	20	355.94	349.03	6.91	3	2	5	3	5	4	3	4	3	2	5	5	1	5	2	2	1	2	2	3	62	3	4	2	2	1	2	4	5	4	4	4	5	2	2	2	2	4	2	3	57
21	1	18	321.36	324.5	-3.14	3	5	3	5	5	5	5	5	3	2	5	5	3	1	3	3	2	3	3	4	73	2	2	5	5	4	3	3	2	3	5	5	4	3	3	4	4	1	2	3	63
22	1	20	333.31	338.06	-4.75	3	3	4	4	4	4	3	4	3	3	3	5	3	4	4	3	4	5	3	5	74	4	4	4	3	4	4	5	4	4	3	5	4	5	5	4	5	5	4	4	80
23	2	21	416.5	422.56	-6.06	1	1	2	1	1	1	1	1	1	1	1	1	1	1	1	1	2	1	1	1	22	1	1	1	1	1	1	1	1	1	1	1	1	1	1	1	1	1	1	1	19
24	1	19	284.83	291.81	-6.98	1	1	2	1	1	2	2	1	1	1	1	1	1	1	1	1	1	1	1	1	23	1	1	1	1	1	1	1	2	1	2	1	1	1	1	1	1	1	1	1	21
25	2	19	367.42	373.08	-5.66	1	1	2	1	2	1	1	1	1	1	1	1	1	1	1	1	1	1	1	1	22	2	1	1	1	1	1	1	3	1	3	1	1	1	1	1	1	1	1	1	24
26	1	19	362.81	370.03	-7.22	3	2	2	1	1	2	1	1	1	1	1	1	1	2	2	2	3	1	1	1	30	2	2	1	1	1	1	1	2	1	3	2	1	2	2	1	1	1	1	1	27
27	2	18	357.58	374.28	-16.7	3	4	3	4	2	2	1	2	1	1	4	2	1	1	1	1	1	1	1	4	40	4	1	1	1	1	1	2	1	1	1	2	1	2	3	3	1	2	1	1	30
28	2	18	329.19	341.67	-12.48	1	1	2	2	1	2	2	1	2	1	2	2	1	1	1	1	1	1	1	1	27	2	1	2	1	1	2	1	2	1	4	2	2	1	2	1	1	2	1	2	31
29	1	18	326.58	331.42	-4.84	1	1	2	2	2	1	2	1	1	1	2	2	2	1	2	1	1	2	1	1	29	2	1	1	1	1	1	1	2	2	2	2	1	2	2	2	2	3	1	2	31
30	1	20	329.5	351.56	-22.06	1	1	2	1	1	5	1	1	1	1	5	2	1	1	1	1	2	2	2	1	33	2	1	1	1	1	1	1	4	1	2	3	2	4	2	1	1	2	1	2	33
31	1	20	362.42	384.64	-22.22	1	1	2	1	1	1	1	1	1	1	1	2	1	1	1	1	2	1	1	2	24	3	2	1	1	1	1	1	3	1	3	2	2	2	2	1	3	2	1	2	34
32	2	19	342.5	356.56	-14.06	1	2	2	3	1	2	2	2	1	1	3	2	1	2	2	2	1	1	1	1	33	2	1	2	1	1	1	3	4	1	2	3	1	2	2	3	1	2	1	2	35
33	2	19	356.11	350.92	5.19	3	2	2	1	2	2	3	2	1	2	1	1	1	3	2	1	1	1	1	1	33	2	1	2	2	1	2	1	4	1	3	3	1	4	1	2	1	1	1	2	35
34	1	19	331.9	337.92	-6.02	1	1	1	1	1	2	1	1	1	1	1	1	1	1	1	1	1	1	1	1	21	1	1	1	1	1	1	1	4	1	3	2	1	4	3	3	3	1	1	2	35
35	2	21	402.69	403.97	-1.28	1	1	3	3	1	4	4	1	1	1	1	2	1	2	1	1	1	1	1	2	33	2	2	2	2	1	1	1	3	1	3	2	2	2	2	2	2	2	2	2	36
36	1	19	369.56	387.56	-18	2	2	3	2	1	2	1	1	3	1	2	1	1	1	1	1	4	1	1	3	34	4	1	1	1	1	3	2	3	1	2	1	1	3	3	3	2	2	1	1	36
37	1	20	451.64	472.72	-21.08	1	1	4	2	3	1	2	1	1	1	1	2	1	1	1	1	1	1	1	2	29	3	3	1	1	1	1	1	4	1	4	2	1	2	3	2	2	2	1	1	36
38	1	20	340.22	327.33	12.89	1	1	1	1	1	1	1	1	1	1	1	1	1	1	1	1	1	1	1	1	20	1	1	1	1	1	1	1	3	1	4	1	1	5	5	1	5	1	1	1	36
39	1	18	341.28	351.25	-9.97	1	1	1	2	1	3	1	1	1	1	2	2	1	1	1	1	1	1	1	1	25	3	1	2	1	2	1	2	4	1	3	2	2	2	2	2	2	2	1	2	37
40	1	20	388.81	386.22	2.59	1	2	3	3	2	3	3	2	5	1	2	1	1	2	2	2	3	2	1	2	43	2	2	1	1	1	1	2	3	1	3	3	2	3	3	3	2	1	1	2	37
41	1	19	388.14	394.86	-6.72	2	1	3	2	2	2	2	1	1	1	1	1	1	1	1	2	1	2	1	2	30	2	1	2	2	1	1	2	4	2	4	2	3	2	2	2	1	1	1	2	37
42	1	19	388.64	391.22	-2.58	2	1	3	5	2	4	2	1	1	1	1	1	1	1	2	1	3	2	2	4	40	3	2	3	3	1	2	1	4	2	3	1	1	2	3	1	1	1	1	2	37
43	1	20	433.89	446.31	-12.42	1	2	3	3	1	1	1	2	1	1	1	2	1	3	2	1	1	2	1	1	31	3	2	2	1	1	2	1	5	1	4	1	2	2	2	2	2	2	1	1	37
44	1	19	323.17	323.67	-0.5	2	2	2	2	2	2	1	2	2	1	2	2	1	2	2	1	1	1	1	1	32	2	2	2	2	2	1	1	3	1	3	2	2	2	2	2	2	3	2	2	38
45	1	19	376.94	381.78	-4.84	2	3	4	3	2	4	1	1	2	1	2	3	2	3	2	2	1	1	2	1	42	2	2	3	2	2	1	1	3	1	4	2	2	2	2	2	1	2	2	2	38
46	1	22	493.17	485.33	7.84	3	2	3	1	4	3	4	1	1	1	3	3	1	2	1	2	3	1	3	2	44	2	2	1	1	1	1	3	3	1	2	2	2	4	3	2	3	3	1	1	38
47	2	19	349.03	348.42	0.61	1	3	2	4	1	4	2	2	1	1	4	2	1	2	2	3	1	1	1	2	40	3	2	1	1	1	2	2	3	1	2	2	1	2	2	3	3	2	1	5	39
48	2	19	299.25	295.3	3.95	1	2	2	3	2	5	2	3	1	1	3	2	3	3	3	2	2	1	1	4	46	1	2	1	1	1	1	1	4	1	4	1	1	4	2	4	2	4	1	4	40
49	2	19	319.53	316.14	3.39	1	2	2	3	1	2	1	1	1	1	1	3	2	2	1	2	2	1	1	2	32	4	2	1	1	4	2	2	4	2	5	1	1	1	2	1	1	3	1	2	40
50	1	20	467.06	467.78	-0.72	2	2	3	2	2	1	2	1	1	1	1	2	1	1	2	1	1	1	1	3	31	3	2	2	1	1	1	2	3	1	4	3	1	1	2	4	3	1	1	4	40
51	1	19	374.25	368.86	5.39	1	1	1	1	3	2	3	2	2	1	1	1	1	1	1	1	1	3	1	3	31	3	2	3	1	1	1	2	3	1	4	2	2	3	3	2	3	2	1	1	40
52	1	18	415.67	409.31	6.36	1	1	3	2	1	4	2	1	1	1	1	2	1	1	1	2	3	2	1	2	33	1	1	1	2	2	2	3	4	1	3	3	3	1	2	2	3	2	1	4	41
53	1	21	340.28	344.17	-3.89	1	1	2	2	3	2	2	1	1	1	2	2	1	1	2	1	1	1	1	2	30	3	3	2	1	1	1	1	4	2	4	3	2	3	2	2	2	2	1	2	41
54	2	18	376.14	386.33	-10.19	1	2	3	2	3	3	2	1	1	1	2	2	3	2	2	1	3	2	1	2	39	2	1	1	2	2	3	2	5	2	3	2	1	2	1	2	2	3	2	4	42
55	2	19	434.08	431.58	2.5	2	2	2	4	3	2	2	2	1	1	2	2	2	1	3	2	1	1	1	2	38	3	2	2	1	1	2	1	4	1	3	2	1	3	2	3	2	3	2	4	42
56	1	20	375.42	371.42	4	1	2	2	2	2	2	2	2	2	2	2	2	2	2	2	2	2	2	2	2	39	2	2	2	2	2	2	2	4	2	4	2	2	2	2	2	2	2	2	2	42
57	1	19	652.14	633.39	18.75	2	2	2	2	2	2	2	2	2	2	2	2	2	2	2	2	2	2	2	2	40	2	2	2	2	2	2	2	4	2	4	2	2	2	2	2	2	2	2	2	42
58	1	20	345.39	333.31	12.08	2	1	1	3	4	4	2	2	2	3	2	3	2	3	2	3	2	3	1	2	47	3	2	3	1	1	2	2	5	2	5	2	1	2	2	3	2	1	2	2	43
59	1	18	327.28	326.33	0.95	2	1	3	2	2	1	2	1	1	1	1	1	1	1	1	1	2	2	1	3	30	2	2	3	1	2	1	2	3	2	2	2	1	4	2	3	2	3	2	5	44
60	2	20	343.25	323.69	19.56	3	3	3	3	3	4	4	3	2	1	2	3	1	1	1	1	1	1	1	2	43	4	2	2	1	2	2	1	5	2	5	2	2	3	3	2	1	3	2	3	47
61	2	18	313.31	312.64	0.67	1	1	3	2	1	3	1	2	1	4	4	2	2	2	1	1	3	5	1	1	41	4	2	3	3	1	4	1	4	2	5	3	4	1	3	1	2	1	2	1	47
62	1	20	365.75	362.14	3.61	2	1	2	3	3	4	1	2	2	1	5	1	1	2	3	2	1	1	1	4	42	2	2	2	1	1	2	2	3	1	4	5	2	4	4	4	1	4	1	2	47
63	1	21	387.86	381.36	6.5	1	1	3	1	2	5	3	1	2	3	5	2	1	2	2	3	1	5	4	4	51	4	3	4	2	1	2	2	4	1	3	3	3	3	3	3	2	2	3	3	51
64	1	19	351.44	344.33	7.11	3	1	4	4	2	4	2	2	1	1	2	2	3	1	5	2	3	2	1	1	46	4	4	4	1	1	2	4	4	3	4	4	2	3	2	3	2	3	2	3	55
65	1	19	371.92	358.47	13.45	1	1	4	4	4	5	5	5	5	1	5	5	2	3	3	4	2	5	1	4	69	5	5	5	1	3	3	2	5	1	4	2	3	3	3	5	2	3	1	4	60
66	2	17	386.83	385.19	1.64	1	1	5	3	5	5	2	5	1	1	3	3	4	5	3	4	3	2	1	3	60	3	1	4	1	1	3	3	4	1	4	5	1	5	5	5	2	5	2	5	60
67	2	19	325.19	319.86	5.33	3	2	5	5	5	5	5	4	5	2	5	5	1	5	5	5	2	3	4	5	81	5	1	5	1	5	5	5	5	2	4	5	1	3	5	5	3	5	3	5	73
