# Supplementary material for: Social anxiety and attentional bias to negative emotional information: the relationship and intervention
Source: BMC Psychiatry. 2024 Jul 17;24:508. doi: 10.1186/s12888-024-05938-2 (PMC11256405; doi:10.1186/s12888-024-05938-2)
Supplement: Supplementary file 1 — Supplementary Material 1. [file 12888_2024_5938_MOESM1_ESM.zip › data_2024/data_experiment2.xls]

## Sheet: experiment2
num	task	category_intervention	category_sa	gender	age	posttest_SIAS	posttest_SPS	posttest_AB	posttest_consistent	posttest_inconsistent	pretest_SIAS	pretest_SPS	pretest_AB	pretest_consistent	pretest_inconsistent	pre_pro_SIAS	pre_pro_SPS	pre_pro_AB
2	A		1	1	18	——	——	——	——	——	22	30	8.28	567.22	575.5	——	——	——
4	A		1	1	20	——	——	——	——	——	23	22	9.05	516.52	525.57	——	——	——
5	A		1	2	19	——	——	——	——	——	23	30	2.9	530	532.9	——	——	——
7	A		1	2	19	——	——	——	——	——	23	22	-24.42	547.21	522.79	——	——	——
10	A		1	1	20	——	——	——	——	——	24	21	3.08	552.94	556.02	——	——	——
11	A		1	1	18	——	——	——	——	——	24	20	2.65	527.02	529.67	——	——	——
12	A		1	1	19	——	——	——	——	——	25	20	-8.63	672.68	664.05	——	——	——
15	A		1	2	20	——	——	——	——	——	25	23	-14.94	649.27	634.33	——	——	——
16	A		1	1	20	——	——	——	——	——	25	20	4.69	552.17	556.86	——	——	——
18	A		1	1	19	——	——	——	——	——	26	20	5.1	588.34	593.44	——	——	——
19	A		1	1	19	——	——	——	——	——	26	30	-9.44	552.75	543.31	——	——	——
21	A		1	1	19	——	——	——	——	——	26	20	1.15	518.71	519.86	——	——	——
22	A		1	1	21	——	——	——	——	——	26	28	9.01	629.26	638.27	——	——	——
26	A		1	1	18	——	——	——	——	——	27	21	5.35	524.06	529.41	——	——	——
27	A		1	1	20	——	——	——	——	——	27	23	-19.77	671.03	651.26	——	——	——
28	A		1	1	18	——	——	——	——	——	27	20	-32.79	654.71	621.92	——	——	——
34	A		1	1	20	——	——	——	——	——	27	20	12.43	443.79	456.22	——	——	——
35	A		1	1	19	——	——	——	——	——	27	20	12.43	443.79	456.22	——	——	——
37	A		1	2	20	——	——	——	——	——	27	20	2.73	500.2	502.93	——	——	——
39	A		1	1	18	——	——	——	——	——	26	21	-4.95	640.19	635.24	——	——	——
40	A		1	1	18	——	——	——	——	——	27	36	-12.21	539.81	527.6	——	——	——
42	A		1	1	20	——	——	——	——	——	27	21	0.76	554.65	555.41	——	——	——
43	A		1	2	20	——	——	——	——	——	27	24	-2.66	563.89	561.23	——	——	——
44	A		1	1	18	——	——	——	——	——	27	20	-24.17	580.86	556.69	——	——	——
45	A		1	1	18	——	——	——	——	——	27	30	-17.65	492.7	475.05	——	——	——
47	A		1	1	19	——	——	——	——	——	27	20	-5.88	522.86	516.98	——	——	——
49	A		1	1	19	——	——	——	——	——	27	20	-0.43	495.02	494.59	——	——	——
52	A		1	1	19	——	——	——	——	——	28	24	-0.48	505.4	504.92	——	——	——
53	A		1	1	20	——	——	——	——	——	28	23	-7.11	461.14	454.03	——	——	——
54	A		1	1	19	——	——	——	——	——	28	24	-18.62	536.83	518.21	——	——	——
55	A		1	2	19	——	——	——	——	——	28	28	-18.96	565.29	546.33	——	——	——
56	C	2	2	1	18	43	47	-1.1	511.24	510.14	53	59	-11.36	551.81	540.45	10	12	-10.26
59	C	2	2	1	18	35	37	1.9	454.43	456.33	55	61	0.97	486.6	487.57	20	24	-0.93
60	C	2	2	2	19	56	45	-9.38	613.52	604.14	55	46	20.54	662.14	682.68	-1	1	29.92
61	C	2	2	1	19	50	43	1.49	504.06	505.55	55	41	-1.23	486.92	485.69	5	-2	-2.72
62	C	2	2	1	20	42	37	0.5	497.95	498.45	55	53	0.11	493.45	493.56	13	16	-0.39
63	C	2	2	1	20	54	58	1.1	752.73	753.83	55	53	6.48	479.02	485.5	1	-5	5.38
64	C	2	2	1	19	50	50	-2.26	623.03	620.77	56	36	35.68	538.63	574.31	6	-14	37.94
66	C	2	2	2	19	45	41	27.79	491.35	519.14	56	61	22.78	501.62	524.4	11	20	-5.01
67	C	2	2	1	19	40	44	-0.53	742.3	741.77	57	60	17.98	557.97	575.95	17	16	18.51
69	C	2	2	2	19	54	55	-2.34	599.06	596.72	57	60	6.74	517.29	524.03	3	5	9.08
71	C	2	2	1	19	40	32	-13.06	507.68	494.62	57	72	-24.37	529.02	504.65	17	40	-11.31
76	C	2	2	1	18	73	49	-8.47	473.42	464.95	57	60	-1.49	497.15	495.66	-16	11	6.98
77	C	2	2	2	19	39	26	-0.92	439.25	438.33	57	45	-23.09	501.34	478.25	18	19	-22.17
78	C	2	2	1	19	66	75	27.39	594.95	622.34	57	60	0.4	556.74	557.14	-9	-15	-26.99
79	C	2	2	2	19	77	79	-5.95	715.08	709.13	57	60	-21.89	583.75	561.86	-20	-19	-15.94
81	C	2	2	1	18	59	52	-4.62	401.06	396.44	57	60	-6.44	464.42	457.98	-2	8	-1.82
133	C	2	2	2	18	67	67	11.33	548.56	559.89	65	61	8.62	608.94	617.56	-2	-6	-2.71
134	C	2	2	1	17	38	56	-5.6	548.68	543.08	65	68	34.1	535.03	569.13	27	12	39.7
135	C	2	2	2	21	71	58	2.27	517.03	519.3	66	56	12.17	499.02	511.19	-5	-2	9.9
137	C	2	2	1	19	65	76	-1.82	447.93	446.11	68	61	8.66	456.16	464.82	3	-15	10.48
145	C	2	2	1	18	39	28	-2.19	562.13	559.94	71	61	-10.36	507.44	497.08	32	33	-8.17
147	C	2	2	1	19	42	39	8.33	488.07	496.4	49	54	-48.59	574.98	526.39	7	15	-56.92
153	C	2	2	1	19	64	64	-1.04	491.55	490.51	78	54	-5.55	441.27	435.72	14	-10	-4.51
154	C	2	2	1	18	76	56	27.2	706.23	733.43	81	68	-11.06	608.81	597.75	5	12	-38.26
155	C	2	2	1	20	53	41	3.49	446.45	449.94	81	37	18.93	437.8	456.73	28	-4	15.44
157	C	2	2	2	18	84	67	-0.09	447.64	447.55	82	77	8.1	449.82	457.92	-2	10	8.19
159	C	2	2	2	20	79	66	11.29	468.05	479.34	91	82	-13.53	460.36	446.83	12	16	-24.82
160	C	2	2	2	18	29	25	-19.1	609.74	590.64	51	57	7.28	454.85	462.13	22	32	26.38
161	C	2	2	2	20	65	51	-1.56	420.38	418.82	54	33	3.63	446.57	450.2	-11	-18	5.19
162	C	2	2	2	19	38	28	53.65	567.06	620.71	54	27	-1.14	611.19	610.05	16	-1	-54.79
164	C	2	2	1	19	48	56	-4.7	529.72	525.02	55	61	5.38	474.38	479.76	7	5	10.08
83	B	1	2	1	18	54	53	13.22	527.73	540.95	57	60	2.22	517.05	519.27	3	7	-11
85	B	1	2	1	18	49	43	15	414.56	429.56	57	60	11.98	480.94	492.92	8	17	-3.02
89	B	1	2	1	20	56	41	-3.2	425.1	421.9	57	60	-20.86	449.75	428.89	1	19	-17.66
90	B	1	2	2	20	49	32	-9.29	441.05	431.76	57	60	12.13	510.16	522.29	8	28	21.42
91	B	1	2	1	19	42	40	-6.15	455.45	449.3	57	60	-0.55	488.63	488.08	15	20	5.6
94	B	1	2	1	18	52	56	-26.55	482.78	456.23	57	60	6.58	494.34	500.92	5	4	33.13
99	B	1	2	1	19	45	35	20.89	557.55	578.44	57	60	6.66	453.72	460.38	12	25	-14.23
102	B	1	2	1	20	41	33	-22.84	597.05	574.21	57	60	9.41	477.51	486.92	16	27	32.25
104	B	1	2	2	18	37	32	-17.18	563.89	546.71	57	57	20.3	482.05	502.35	20	25	37.48
107	B	1	2	1	20	46	53	-42.7	868.55	825.85	57	60	-24.61	893.55	868.94	11	7	18.09
109	B	1	2	2	20	39	36	-15.1	496.13	481.03	58	60	-7.5	545.13	537.63	19	24	7.6
112	B	1	2	1	18	55	45	-16.89	519.64	502.75	58	46	5.79	499.56	505.35	3	1	22.68
115	B	1	2	1	18	34	26	14.92	643.39	658.31	58	60	8.42	460.6	469.02	24	34	-6.5
119	B	1	2	1	18	30	30	-9.91	616.91	607	59	69	20.65	534.79	555.44	29	39	30.56
120	B	1	2	1	18	59	51	19.32	421.02	440.34	59	53	-11.42	453.55	442.13	0	2	-30.74
121	B	1	2	1	22	42	39	-2.7	526.83	524.13	60	41	19.31	488.42	507.73	18	2	22.01
123	B	1	2	1	18	55	52	-5.73	448.75	443.02	60	58	-6.89	496.57	489.68	5	6	-1.16
124	B	1	2	1	20	35	29	-9.41	412.09	402.68	61	50	19.77	490.69	510.46	26	21	29.18
127	B	1	2	1	19	52	47	-27.81	545.91	518.1	62	51	-11.91	455.34	443.43	10	4	15.9
128	B	1	2	1	19	47	32	-4.05	486.49	482.44	62	46	28.35	507.49	535.84	15	14	32.4
130	B	1	2	1	17	52	49	4.36	423.32	427.68	63	57	-5.42	478.72	473.3	11	8	-9.78
131	B	1	2	1	20	54	44	-7.93	387.1	379.17	64	38	1.99	414.69	416.68	10	-6	9.92
132	B	1	2	2	20	40	29	-3.42	467.64	464.22	64	45	-9.71	450.27	440.56	24	16	-6.29
165	B	1	2	1	18	49	35	2.01	487.73	489.74	56	41	10.48	485.24	495.72	7	6	8.47
170	B	1	2	1	18	43	44	-2.86	538.69	535.83	51	52	1.8	470.5	472.3	8	8	4.66
171	B	1	2	1	20	28	22	-1.55	487.84	486.29	52	59	-5.87	502.33	496.46	24	37	-4.32
172	B	1	2	1	19	73	81	-7.17	364.42	357.25	75	100	-9.78	415.3	405.52	2	19	-2.61
175	B	1	2	1	19	46	48	17.27	589.7	606.97	47	60	-5.53	614.76	609.23	1	12	-22.8
176	B	1	2	2	18	53	53	-5.7	495.76	490.06	48	40	14.18	479.02	493.2	-5	-13	19.88
84	B	1	2	1	20	53	60	3.32	439.38	442.7	57	60	-1.54	474.29	472.75	4	0	-4.86
125	B	1	2	1	18	33	28	-23.57	482.67	459.1	61	69	-14.02	494.13	480.11	28	41	9.55
