# Supplementary material for: Social anxiety and attentional bias to negative emotional information: the relationship and intervention
Source: BMC Psychiatry. 2024 Jul 17;24:508. doi: 10.1186/s12888-024-05938-2 (PMC11256405; doi:10.1186/s12888-024-05938-2)
Supplement: Supplementary file 1 — Supplementary Material 1. [file 12888_2024_5938_MOESM1_ESM.zip › data_2024/data_face1.xlsx]

## Sheet: data_face1
num	age	negf6v	negf6a	negf6f	negf9v	negf9a	negf9f	negf3v	negf3a	negf3f	negf12v	negf12a	negf12f	negf14v	negf14a	negf14f	negf25v	negf25a	negf25f	negf39v	negf39a	negf39f	negf27v	negf27a	negf27f	negf28v	negf28a	negf28f	negf47v	negf47a	negf47f	negm9v	negm9a	negm9f	negm28v	negm28a	negm28f	neutralm3v	neutralm3a	neutralm3f	neutralm6v	neutralm6a	neutralm6f	neutralm12v	neutralm12a	neutralm12f	neutralm18v	neutralm18a	neutralm18f
1	18	2	9	2	1	5	7	2	5	4	5	5	1	8	8	5	2	5	4	8	8	8	1	5	4	1	1	5	8	5	6	1	8	2	9	9	9	4	7	8	1	2	5	6	8	7	4	5	7
2	19	2	5	7	3	5	6	3	5	7	4	5	7	3	5	7	2	5	7	3	5	7	1	5	8	3	5	7	3	5	7	3	5	7	2	8	8	2	7	7	4	5	7	3	5	7	3	5	7
3	18	1	5	9	5	1	1	1	5	1	5	1	9	1	5	1	1	5	9	1	5	9	5	1	9	1	1	1	1	5	9	1	5	9	1	1	9	1	5	1	5	1	9	1	5	9	1	5	9
4	19	2	1	2	1	1	1	1	1	2	1	1	2	4	5	6	1	1	5	3	2	5	1	1	5	1	5	4	1	1	2	1	1	5	1	1	2	1	1	1	2	1	5	1	2	3	2	5	5
5	18	2	2	2	3	5	3	3	4	4	2	2	2	2	2	2	3	3	1	5	2	5	3	5	5	2	2	2	2	5	1	2	2	2	3	5	1	2	2	3	4	5	5	4	5	5	5	2	5
6	18	2	7	5	2	5	6	1	4	5	3	5	5	5	5	4	1	7	2	8	4	8	6	6	5	1	2	5	1	6	5	1	9	5	1	8	5	1	5	4	1	6	3	1	6	5	4	5	6
7	18	1	5	1	2	5	5	1	5	4	1	5	5	2	5	3	1	5	5	1	1	1	2	5	5	1	1	2	5	5	4	1	5	4	2	5	4	1	2	2	5	4	5	1	5	3	2	5	3
8	18	1	7	3	1	5	5	5	5	5	1	8	4	2	5	5	1	5	6	4	1	5	1	5	5	6	7	6	1	5	1	2	7	6	1	7	2	3	7	4	7	7	6	4	4	1	1	5	5
9	18	3	5	5	5	5	5	2	5	5	1	7	5	3	6	5	6	5	5	4	4	4	8	5	9	6	6	9	1	5	5	4	4	4	2	8	6	3	5	5	4	7	8	4	4	4	5	5	5
10	18	3	4	4	3	4	4	4	2	4	3	3	6	3	2	7	3	4	8	4	8	3	2	7	8	3	2	7	2	8	7	1	9	1	1	9	8	1	2	7	2	8	8	1	9	8	4	7	8
11	19	3	7	4	3	6	6	4	7	4	4	7	4	4	6	5	3	8	2	3	7	4	2	7	6	1	8	8	3	7	3	3	8	2	3	8	3	4	7	3	4	7	4	3	7	2	3	8	1
12	18	1	5	2	4	5	2	1	5	2	1	4	4	1	5	3	1	5	1	1	5	1	1	6	2	1	6	1	1	7	1	1	6	3	1	5	1	1	6	1	1	7	2	1	6	1	1	4	1
13	19	1	1	1	1	1	1	1	1	1	1	1	1	5	5	5	1	1	1	1	1	1	1	1	1	1	1	1	1	1	1	1	1	1	1	1	1	1	1	1	1	1	1	1	1	1	1	1	1
14	19	1	5	5	5	1	1	5	1	1	1	5	1	1	5	5	5	1	1	1	5	1	5	5	1	5	5	5	1	5	1	1	5	5	1	5	1	1	5	5	1	5	1	1	5	1	1	5	1
15	17	2	6	6	3	5	5	1	6	7	1	5	5	4	5	5	4	5	4	6	6	4	3	3	4	1	5	5	6	1	2	4	8	5	3	3	5	3	6	5	3	5	5	6	4	4	2	4	3
16	19	1	2	5	1	2	5	1	5	6	3	1	5	1	5	2	5	1	5	1	5	4	1	2	5	1	5	6	1	5	2	1	5	6	1	5	6	1	2	5	1	2	5	4	1	5	1	2	5
17	20	1	9	9	5	5	5	1	9	9	1	5	9	5	1	1	1	9	5	1	5	9	1	9	9	1	9	9	5	1	5	5	1	1	5	1	1	1	5	1	5	1	1	1	5	5	5	5	5
18	19	1	1	1	1	1	1	1	5	2	1	1	1	1	1	1	1	1	1	1	1	1	1	1	1	1	1	1	1	1	1	1	1	1	1	1	1	1	1	1	1	1	1	1	1	1	1	2	2
19	18	1	1	1	1	1	1	1	5	5	1	5	5	1	1	5	1	1	1	1	5	5	1	1	1	1	5	5	1	5	5	1	5	5	1	5	5	1	5	5	1	1	1	1	1	1	1	1	5
20	18	4	4	4	3	5	6	3	6	4	2	2	5	3	5	5	4	6	1	3	5	3	3	7	5	2	2	5	4	5	6	2	5	5	3	6	3	2	7	6	2	6	6	1	6	5	4	5	6
21	18	5	1	5	1	1	5	9	1	1	1	9	5	1	5	1	1	5	1	5	1	5	1	9	9	1	5	5	1	5	5	1	1	5	1	5	5	5	1	5	1	5	5	5	1	5	5	5	5
22	20	7	8	6	1	8	1	5	6	8	3	6	1	7	8	7	5	3	6	7	4	6	3	5	6	1	1	1	4	7	3	7	6	5	6	6	7	8	7	7	5	4	5	2	6	2	3	2	6
23	19	3	1	9	3	1	9	4	1	9	4	1	9	4	1	9	1	1	9	3	1	9	2	1	9	2	1	9	3	1	9	3	1	9	3	1	9	3	1	9	2	1	9	3	1	9	3	1	9
24	19	4	4	8	4	6	7	4	5	4	4	4	5	4	4	8	4	5	6	4	6	6	4	4	8	5	4	4	4	5	5	3	5	5	4	5	8	4	4	8	6	6	8	6	4	6	4	6	4
25	18	5	5	4	5	5	7	5	5	5	5	5	5	2	3	4	4	4	4	4	4	4	4	4	4	4	5	5	5	5	7	2	4	5	4	4	4	4	5	4	4	4	4	5	5	6	2	5	5
26	18	1	4	1	1	2	1	1	2	2	1	2	3	1	1	1	1	3	2	2	2	1	1	2	2	1	1	1	1	3	3	1	1	1	1	3	2	1	5	3	1	2	2	1	3	2	1	3	1
27	18	3	3	1	3	7	5	3	6	5	3	3	1	4	6	5	4	7	3	3	7	5	3	3	1	3	3	1	3	7	5	3	3	1	1	9	5	1	7	1	3	3	1	3	7	5	2	7	5
28	19	1	5	1	1	5	5	5	5	5	1	5	1	1	5	1	1	5	6	1	5	1	5	5	5	1	5	1	1	5	1	5	1	5	1	5	1	1	5	1	1	5	1	1	5	1	1	5	1
29	19	1	1	1	1	1	1	1	1	1	4	5	6	1	1	5	1	1	1	1	2	1	1	1	1	1	1	1	2	1	2	1	1	1	4	2	2	1	1	1	1	1	1	1	1	1	1	2	1
30	18	2	1	5	2	2	5	2	2	5	4	2	3	8	2	5	2	6	5	8	3	2	2	6	6	8	7	8	2	5	5	2	2	2	1	3	6	8	2	5	8	5	3	8	2	5	7	6	5
[truncated: 78 more columns]
