# Supplementary material for: Social anxiety and attentional bias to negative emotional information: the relationship and intervention
Source: BMC Psychiatry. 2024 Jul 17;24:508. doi: 10.1186/s12888-024-05938-2 (PMC11256405; doi:10.1186/s12888-024-05938-2)
Supplement: Supplementary file 1 — Supplementary Material 1. [file 12888_2024_5938_MOESM1_ESM.zip › data_2024/data_face2.xls]

## Sheet: data_face2
num	age	negf6v	negf6a	negf6f	negf8v	negf8a	negf8f	negf9v	negf9a	negf9f	negf11v	negf11a	negf11f	negf12v	negf12a	negf12f	negf23v	negf23a	negf23f	negf25v	negf25a	negf25f	negf26v	negf26a	negf26f	negf27v	negf27a	negf27f	negf28v	negf28a	negf28f	negf47v	negf47a	negf47f	negm9v	negm9a	negm9f	negm13v	negm13a	negm13f	negm28v	negm28a	negm28f	neutralf8v	neutralf8a	neutralf8f	neutralf84v	neutralf84a	neutralf84f
1	18	2	9	2	6	9	8	1	5	7	1	2	5	5	5	1	2	5	4	2	5	4	5	9	6	1	5	4	1	1	5	8	5	6	1	8	2	5	9	9	9	9	9	2	5	8	6	6	5
2	19	2	5	7	3	5	7	3	5	6	2	5	7	4	5	7	2	5	4	2	5	7	3	5	7	1	5	8	3	5	7	3	5	7	3	5	7	2	5	7	2	8	8	6	5	7	6	5	7
3	18	1	5	9	1	5	9	5	1	1	1	1	5	5	1	9	1	1	1	1	5	9	1	5	9	5	1	9	1	1	1	1	5	9	1	5	9	1	1	1	1	1	9	1	5	9	5	1	9
4	19	2	1	2	1	1	2	1	1	1	2	1	2	1	1	2	1	1	2	1	1	5	1	1	2	1	1	5	1	5	4	1	1	2	1	1	5	1	1	1	1	1	2	7	5	5	5	2	5
5	18	2	2	2	3	5	5	3	5	3	5	5	5	2	2	2	5	5	5	3	3	1	4	4	4	3	5	5	2	2	2	2	5	1	2	2	2	3	6	6	3	5	1	5	5	5	5	5	5
6	18	2	7	5	2	6	3	2	5	6	1	7	5	3	5	5	1	6	5	1	7	2	6	5	5	6	6	5	1	2	5	1	6	5	1	9	5	1	9	5	1	8	5	5	6	1	5	6	3
7	18	1	5	1	1	1	5	2	5	5	2	3	3	1	5	5	2	5	5	1	5	5	1	5	5	2	5	5	1	1	2	5	5	4	1	5	4	1	1	1	2	5	4	6	5	5	6	5	4
8	18	1	7	3	1	7	5	1	5	5	5	4	5	1	8	4	2	8	2	1	5	6	2	6	1	1	5	5	6	7	6	1	5	1	2	7	6	1	9	6	1	7	2	6	5	5	6	5	5
9	18	3	5	5	5	5	8	5	5	5	2	7	5	1	7	5	4	3	7	6	5	5	4	5	4	8	5	9	6	6	9	1	5	5	4	4	4	5	1	3	2	8	6	5	5	5	5	5	5
10	18	3	4	4	1	9	2	3	4	4	2	2	6	3	3	6	1	9	1	3	4	8	4	6	2	2	7	8	3	2	7	2	8	7	1	9	1	1	9	7	1	9	8	6	2	6	5	1	7
11	19	3	7	4	3	8	4	3	6	6	3	7	4	4	7	4	3	7	3	3	8	2	3	7	3	2	7	6	1	8	8	3	7	3	3	8	2	1	9	4	3	8	3	5	5	5	4	6	5
12	18	1	5	2	1	6	1	4	5	2	2	4	2	1	4	4	1	6	1	1	5	1	1	5	2	1	6	2	1	6	1	1	7	1	1	6	3	1	7	3	1	5	1	4	5	2	6	4	2
13	19	1	1	1	1	1	1	1	1	1	1	1	1	1	1	1	1	1	1	1	1	1	1	1	1	1	1	1	1	1	1	1	1	1	1	1	1	1	1	1	1	1	1	5	5	5	5	5	5
14	19	1	5	5	1	5	5	5	1	1	5	5	1	1	5	1	5	9	1	5	1	1	1	5	1	5	5	1	5	5	5	1	5	1	1	5	5	5	5	5	1	5	1	5	5	5	5	5	5
15	17	2	6	6	6	5	4	3	5	5	3	3	4	1	5	5	1	5	5	4	5	4	3	3	3	3	3	4	1	5	5	6	1	2	4	8	5	1	1	1	3	3	5	5	5	5	5	5	5
16	19	1	2	5	3	5	1	1	2	5	1	2	5	3	1	5	6	1	5	5	1	5	4	2	5	1	2	5	1	5	6	1	5	2	1	5	6	6	1	5	1	5	6	2	5	3	1	2	5
17	20	1	9	9	1	9	5	5	5	5	1	9	9	1	5	9	1	9	5	1	9	5	1	5	5	1	9	9	1	9	9	5	1	5	5	1	1	5	1	1	5	1	1	9	5	5	5	1	5
18	19	1	1	1	1	1	1	1	1	1	1	1	1	1	1	1	1	1	1	1	1	1	1	1	1	1	1	1	1	1	1	1	1	1	1	1	1	1	1	5	1	1	1	4	4	4	5	5	5
19	18	1	1	1	1	5	5	1	1	1	1	1	1	1	5	5	1	1	5	1	1	1	1	1	5	1	1	1	1	5	5	1	5	5	1	5	5	1	5	5	1	5	5	1	1	1	5	5	5
20	18	4	4	4	2	5	2	3	5	6	3	6	5	2	2	5	1	7	7	4	6	1	3	7	3	3	7	5	2	2	5	4	5	6	2	5	5	1	7	2	3	6	3	5	1	7	5	5	5
21	18	5	1	5	1	5	9	1	1	5	9	1	5	1	9	5	1	5	5	1	5	1	5	5	5	1	9	9	1	5	5	1	5	5	1	1	5	1	9	9	1	5	5	5	1	5	5	5	1
22	20	7	8	6	5	4	8	1	8	1	1	8	1	3	6	1	6	7	7	5	3	6	2	2	5	3	5	6	1	1	1	4	7	3	7	6	5	2	5	6	6	6	7	7	8	2	5	6	2
23	19	3	1	9	4	1	9	3	1	9	6	1	9	4	1	9	3	1	9	1	1	9	3	1	9	2	1	9	2	1	9	3	1	9	3	1	9	1	5	9	3	1	9	5	1	9	6	1	9
24	19	4	4	8	4	5	5	4	6	7	4	5	7	4	4	5	3	7	2	4	5	6	4	5	5	4	4	8	5	4	4	4	5	5	3	5	5	8	7	1	4	5	8	5	5	5	6	5	4
25	18	5	5	4	2	2	1	5	5	7	4	4	4	5	5	5	4	4	4	4	4	4	5	5	4	4	4	4	4	5	5	5	5	7	2	4	5	4	4	4	4	4	4	6	5	6	5	5	4
26	18	1	4	1	1	1	2	1	2	1	1	3	2	1	2	3	1	2	1	1	3	2	1	1	1	1	2	2	1	1	1	1	3	3	1	1	1	1	1	1	1	3	2	3	3	3	3	3	3
27	18	3	3	1	3	7	5	3	7	5	2	8	3	3	3	1	2	7	5	4	7	3	3	3	1	3	3	1	3	3	1	3	7	5	3	3	1	1	9	5	1	9	5	5	1	1	5	5	5
28	19	1	5	1	1	5	1	1	5	5	1	5	1	1	5	1	1	5	1	1	5	6	1	5	1	5	5	5	1	5	1	1	5	1	5	1	5	1	5	1	1	5	1	5	5	5	1	5	1
29	19	1	1	1	1	1	1	1	1	1	1	1	1	4	5	6	1	1	1	1	1	1	1	1	1	1	1	1	1	1	1	2	1	2	1	1	1	5	1	1	4	2	2	2	2	2	1	1	1
30	18	2	1	5	5	4	5	2	2	5	3	3	3	4	2	3	2	4	5	2	6	5	1	1	2	2	6	6	8	7	8	2	5	5	2	2	2	1	1	2	1	3	6	4	4	4	8	5	5
[truncated: 186 more columns]
